# Supplementary material for: Fully phased human genome assembly without parental data using single-cell strand sequencing and long reads
Source: Nat Biotechnol. 2020 Dec 7;39(3):302–8. doi: 10.1038/s41587-020-0719-5 (PMC7954704; doi:10.1038/s41587-020-0719-5)
Supplement: Supplementary file 3 — De novo assembly statistics. Columns B–F, basic characteristics for each phased assembly (column A). Column F, the contig N50 value is taken from QUAST-LG analysis reports. Columns G,H, switch error and Hamming distance computed as described in the Methods. Columns J,K, Illumina-based QV estimates (Methods) counting only HOM SNV (column J) or all HOM variant calls (column K) as errors in the phased assembly. The right QV estimate is computed based only on variants in high-confidence regions (Methods); the left number additionally takes variant calls into account that were not lifted to the GRCh38 reference. Column L, parameter set used to generate the respective assembly; see the pipeline repository (Code availability). Column M, FASTA file name of phased assembly (Data availability). [file 41587_2020_719_MOESM3_ESM.xlsx]

## Sheet: Sheet1
	Technology	Assembler	Size (Gbp)	contig #	N50 (Mbp)	Switch error	Hamming Dist	BAC QV	Illumina QV (HOM-SNV)	Illumina QV (HOM-ALL)	Pipeline param	Filename
HG00733_H1	HiFi	peregrine	2.92	3728	23.7	0.00169493	0.00166864	40.4674	58 - 68	50 - 59	version 9	HG00733_hgsvc_pbsq2-ccs_1000-pereg.h1-un.racon-p2.fasta
HG00733_H2	HiFi	peregrine	2.92	3795	25.9	0.00171434	0.00167928	^	58 - 69	51 - 59	version 9	HG00733_hgsvc_pbsq2-ccs_1000-pereg.h2-un.racon-p2.fasta
HG00733_H1_corr	HiFi	peregrine	2.83	400	17.3	-	-	-	-	-	version 9	HG00733_hgsvc_pbsq2-ccs_1000-pereg.h1-un.racon-p2.scV9.fasta
HG00733_H2_corr	HiFi	peregrine	2.77	350	21	-	-	-	-	-	version 9	HG00733_hgsvc_pbsq2-ccs_1000-pereg.h2-un.racon-p2.scV9.fasta
HG00733_H1	CLR	flye	2.83	1720	24	0.000605434	0.00216018	37.464	56 - 65	44 - 46	version 7	HG00733_sra_pbsq1-clr_1000-flye.h1-un.arrow-p1.fasta
HG00733_H2	CLR	flye	2.84	1781	23.6	0.000597835	0.00213928	^	56 - 65	44 - 46	version 7	HG00733_sra_pbsq1-clr_1000-flye.h2-un.arrow-p1.fasta
HG00733_H1	ONT	flye	2.85	1526	33.5	0.00209728	0.00241682	24.0026	51 - 56	29 - 29	version 8	HG00733_hpg_ontpm-ul_1000-flye.h1-un.helpol-p1.fasta
HG00733_H2	ONT	flye	2.85	1452	36.2	0.00216259	0.00246881	^	52 - 56	29 - 29	version 8	HG00733_hpg_ontpm-ul_1000-flye.h2-un.helpol-p1.fasta
HG00732_H1	HiFi	peregrine	2.89	4114	10.4	0.00490563	-	-	57 - 68	49 - 56	version 8	HG00732_hgsvc_pbsq2-ccs_1000-pereg.h1-un.racon-p2.fasta
HG00732_H2	HiFi	peregrine	2.88	4336	10.8	0.00521795	-	-	57 - 68	49 - 56	version 8	HG00732_hgsvc_pbsq2-ccs_1000-pereg.h2-un.racon-p2.fasta
HG00731_H1	HiFi	peregrine	2.93	4109	19.9	0.00201246	-	-	57 - 69	50 - 60	version 8	HG00731_hgsvc_pbsq2-ccs_1000-pereg.h1-un.racon-p2.fasta
HG00731_H2	HiFi	peregrine	2.93	4184	20.1	0.00198565	-	-	57 - 69	50 - 60	version 8	HG00731_hgsvc_pbsq2-ccs_1000-pereg.h2-un.racon-p2.fasta
NA12878_H1	HiFi	peregrine	2.88	4363	18.3	0.00448616	0.00405691	42.059018**	58 - 66	51 - 60	version 8	NA12878_giab_pbsq2-ccs_1000-pereg.h1-un.racon-p2.fasta
NA12878_H2	HiFi	peregrine	2.88	4449	21.9	0.004352	0.00395117	^	58 - 67	51 - 60	version 8	NA12878_giab_pbsq2-ccs_1000-pereg.h2-un.racon-p2.fasta
NA12878_H1_corr	HiFi	peregrine	2.74	440	15.5	-	-	-	-	-	version 8	NA12878_giab_pbsq2-ccs_1000-pereg.h1-un.racon-p2.scV8.fasta
NA12878_H2_corr	HiFi	peregrine	2.74	414	15.5	-	-	-	-	-	version 8	NA12878_giab_pbsq2-ccs_1000-pereg.h2-un.racon-p2.scV8.fasta
*_corr - phased de novo assembly run through SaaRclust to correct assembly errors. Only contigs >= 500 kbp were reported.
** analysis done with only 10 BACs
