# Supplementary material for: Fully phased human genome assembly without parental data using single-cell strand sequencing and long reads
Source: Nat Biotechnol. 2020 Dec 7;39(3):302–8. doi: 10.1038/s41587-020-0719-5 (PMC7954704; doi:10.1038/s41587-020-0719-5)
Supplement: Supplementary file 4 — List of detected UABs. [file 41587_2020_719_MOESM4_ESM.xlsx]

## Sheet: sharedBreaks.HG00733_pereg.flye
Supplementary Table 6: List of detected universal assembly breaks (UABs) found in Peregrine, Flye and Shasta phased assemblies.
seqnames	start	end	width	annot
chr1	12774989	13392589	617601	SDs
chr1	16505567	16954879	449313	SDs
chr1	21410793	21486546	75754	SDs
chr1	46890388	47077530	187143	SDs
chr1	85510420	85540152	29733	SDs
chr1	103579612	103774831	195220	SDs
chr1	108247685	108472637	224953	SDs
chr1	116587233	116656432	69200	SDs
chr1	119842763	120007428	164666	SDs
chr1	146966383	148050922	1084540	SDs
chr1	161460529	161675678	215150	SDs
chr1	206149831	206393734	243904	SDs
chr1	222468107	222514606	46500	SDs
chr1	234776440	234778404	1965	SDs
chr1	242970931	243212092	241162	SDs
chr2	5624112	5657636	33525	SDs
chr2	13366695	13458210	91516	SDs
chr2	88020207	88977754	957548	SDs
chr2	97040719	97608290	567572	SDs
chr2	106256547	106495197	238651	SDs
chr2	107830282	108771740	941459	SDs
chr2	109758861	112501625	2742765	SDs
chr2	113283971	113633050	349080	SDs
chr2	129932110	131257361	1325252	SDs
chr3	560408	621439	61032	SDs
chr3	75099029	75924195	825167	SDs
chr3	93705581	93932876	227296	SDs
chr3	130038251	130285974	247724	SDs
chr3	162793878	162908546	114669	HGSVC
chr4	3536837	4224550	687714	SDs
chr4	9270147	9800203	530057	SDs
chr4	49115488	49174989	59502	SDs
chr4	51803644	51809944	6301	Gap
chr4	69156659	69404723	248065	SDs
chr4	118192168	119462447	1270280	SDs
chr4	143784904	144153032	368129	SDs
chr4	189281562	189557657	276096	SDs
chr5	20694036	22217244	1523209	SDs
chr5	34066061	34407980	341920	SDs
chr5	46435280	46435900	621	Gap
chr5	50110111	50689011	578901	SDs
chr5	62216245	62258115	41871	SDs
chr5	71358139	71450382	92244	SDs
chr5	99415495	100401220	985726	SDs
chr5	175927805	176287523	359719	SDs
chr5	177634705	178055037	420333	SDs
chr6	26680091	27014541	334451	SDs
chr6	57335773	57613351	277579	SDs
chr6	60350875	61291792	940918	SDs
chr7	5850474	5985330	134857	SDs
chr7	6736774	7005840	269067	SDs
chr7	35015912	35224597	208686	SDs
chr7	43961560	44014176	52617	SDs
chr7	45788351	45828535	40185	SDs
chr7	62506779	63850070	1343292	SDs
chr7	65041308	65765714	724407	SDs
chr7	66844333	67278758	434426	SDs
chr7	76125208	76470403	345196	SDs
chr7	77041257	77182966	141710	SDs
chr7	102355983	103279576	923594	SDs
chr7	126874421	126924129	49709	SDs
chr7	143523607	144377504	853898	SDs
chr7	149573818	150306642	732825	SDs
chr7	152232678	153117034	884357	SDs
chr7	153705783	154164983	459201	SDs
chr8	2232532	2486855	254324	SDs
chr8	7081135	7230560	149426	SDs
chr8	12008543	12712053	703511	SDs
chr8	43964013	43983744	19732	Gap
chr8	45927265	46613528	686264	SDs
chr8	85660230	85829804	169575	SDs
chr9	33524411	33584457	60047	SDs
chr9	38488506	38602459	113954	SDs
chr9	87877983	88140196	262214	SDs
chr9	94312948	94438761	125814	SDs
chr9	96802131	97247352	445222	SDs
chr10	38003216	38951167	947952	SDs
chr10	39560676	39585287	24612	Gap
chr10	45677489	45705380	27892	SDs
chr10	46815166	48179969	1364804	SDs
chr10	49845539	50788587	943049	SDs
chr10	87000704	87502107	501404	SDs
chr11	48352146	48475331	123186	SDs
chr11	71584542	71884973	300432	SDs
chr11	88772473	89085955	313483	SDs
chr11	89755617	90084469	328853	SDs
chr12	9301292	9582450	281159	SDs
chr12	31042401	31107931	65531	SDs
chr12	34718906	34804797	85892	Centromere
chr12	37245844	37589574	343731	SDs
chr12	54076141	54126979	50839	SDs
chr12	63559030	63708428	149399	SDs
chr13	52172971	52536924	363954	SDs
chr13	63027246	63842741	815496	SDs
chr13	111703855	111843441	139587	SDs
chr14	27494191	27861888	367698	SDs
chr14	105573167	106348544	775378	SDs
chr15	28193754	28856502	662749	SDs
chr15	30081165	30825762	744598	SDs
chr15	31617777	32632914	1015138	SDs
chr15	34376474	34559762	183289	SDs
chr15	43555897	43748225	192329	SDs
chr15	72620602	72671198	50597	SDs
chr15	75271108	75712693	441586	SDs
chr15	82302244	82828027	525784	SDs
chr15	84165429	85255439	1090011	SDs
chr16	2095103	2137716	42614	SDs
chr16	11926722	12041011	114290	SDs
chr16	14705994	15378933	672940	SDs
chr16	18073041	18931321	858281	SDs
chr16	20419113	22591719	2172607	SDs
chr16	29376791	30328388	951598	SDs
chr16	31550678	31977739	427062	SDs
chr16	34571510	34960516	389007	SDs
chr16	36009667	36260386	250720	SDs
chr16	46381055	46455427	74373	SDs
chr16	69943593	70205998	262406	SDs
chr17	15567284	17010151	1442868	SDs
chr17	18385722	19212206	826485	SDs
chr17	20301614	21351643	1050030	SDs
chr17	30616162	31261496	645335	SDs
chr17	31986826	32096448	109623	SDs
chr17	36178367	36458154	279788	SDs
chr17	37909688	38500419	590732	SDs
chr17	45467812	47594562	2126751	SDs
chr17	59572924	60382010	809087	SDs
chr17	62220135	62298441	78307	SDs
chr17	64814465	65004959	190495	SDs
chr18	10623530	10655285	31756	SDs
chr18	12121042	12213326	92285	SDs
chr18	14117899	14403417	285519	SDs
chr19	8747851	8801069	53219	SDs
chr19	36265294	36310369	45076	SDs
chr19	37268627	37306174	37548	SDs
chr19	43179688	43337180	157493	SDs
chr19	47910031	47959635	49605	SDs
chr20	25752456	25845152	92697	SDs
chr20	31157036	31183792	26757	Gap
chr21	27844130	28063609	219480	SDs
chr22	18174837	19036296	861460	SDs
chr22	20337732	22645427	2307696	SDs
chr22	24176962	24643592	466631	SDs
chrX	1678989	2320497	641509	Gap
chrX	37085008	37285837	200830	SDs
chrX	48263068	48430366	167299	SDs
chrX	49314222	49626206	311985	SDs
chrX	52624527	52956020	331494	SDs
chrX	58533782	58553847	20066	Gap
chrX	62489055	63251007	761953	SDs
chrX	71731559	73077515	1345957	SDs
chrX	101796759	102452439	655681	SDs
chrX	115725592	115869086	143495	SDs
chrX	140998235	141697715	699481	SDs
chrX	155303860	155504551	200692	SDs
