# Supplementary material for: Fully phased human genome assembly without parental data using single-cell strand sequencing and long reads
Source: Nat Biotechnol. 2020 Dec 7;39(3):302–8. doi: 10.1038/s41587-020-0719-5 (PMC7954704; doi:10.1038/s41587-020-0719-5)
Supplement: Supplementary file 5 — Accession IDs for data used in this study. [file 41587_2020_719_MOESM5_ESM.xlsx]

## Sheet: Sheet1
Sample	Long reads	Strand-seq	Hi-C	Short reads
HG00733-HiFi	ERX3831682	PRJEB12849	PRJEB11418	PRJEB9396
HG00733-CLR	SRR7615963	./.	./.	./.
HG00733-ONT	Human PanGenomics AWS**	./.	./.	./.
HG00732-HiFi	ERX3873455	PRJEB12849	n/a	PRJEB9396
HG00731-HiFi	ERX3852661	PRJEB12849	n/a	PRJEB9396
NA12878-HiFi	PRJNA540705	PRJEB14185	PRJEB3381	PRJEB3381
NA12878-DEMO	10.5281/zenodo.3746294	10.5281/zenodo.3746294	n/a	n/a
	**https://s3-us-west-2.amazonaws.com/human-pangenomics/index.html
	folder: /HG00733/nanopore/*.fastq.gz
External data
HG00733-FALCON-phase
https://downloads.pacbcloud.com/public/dataset/FALCON-Phase_datasets/HG00733.phase0_contigs.fasta.bgz
https://downloads.pacbcloud.com/public/dataset/FALCON-Phase_datasets/HG00733.phase0_contigs.fasta.bgz
NA12878-Garg
ftp://ftp.dfci.harvard.edu/pub/hli/whdenovo/asm/NA12878-denovo-H1.fa.gz
ftp://ftp.dfci.harvard.edu/pub/hli/whdenovo/asm/NA12878-denovo-H2.fa.gz
